# Supplementary material for: Specific gene expression patterns associated as reliable biomarkers for predicting dental implant successful osseointegration: a literature review and focused meta-analysis
Source: Front Physiol. 2026 Jan 5;16:1682440. doi: 10.3389/fphys.2025.1682440 (PMC12852991; doi:10.3389/fphys.2025.1682440)
Supplement: Supplementary file 1 [file Table1.xlsx]

## Sheet: Hoja1
Reference (First Author, Year)	Reason for Exclusion
Alghamdi, H. S., and Jansen, J. A. (2020) [1]	Wrong study design (Review)
Ivanovski, S., Bartold, P. M., and Huang, Y.-S. (2022) [2]	Wrong study design (Review)
Bornes, R. S., Montero, J., et al. (2023) [3]	Wrong study design (Scoping review)
Rakic, M., Pejcic, N., et al. (2021) [4]	Wrong study design (Review)
Freitag, L., Spinell, T., et al. (2023) [5]	Wrong study design (Systematic review)
Asa’ad, F., Garaicoa-Pazmiño, C., et al. (2020) [6]	Wrong study design (Systematic review and meta-analysis)
Pandey, C., Rokaya, D., and Bhattarai, B. P. (2022) [7]	Wrong study design (Review)
Makishi, S., Yamazaki, T., and Ohshima, H. (2022) [8]	Intervention not aligned with PICO criteria (specific protein coating)
Gulati, K., Chopra, D., et al. (2023) [9]	Wrong study design (Review)
Baker, M., Fernandes, D., and Figueredo, C. M. S. (2024) [10]	Wrong study design (Systematic review)
Bornes, R., Montero, J., Correia, A., et al. (2023) [11]	Wrong study design (Narrative review)
Inoue, K., Ng, C., et al. (2021) [12]	Wrong study design (Review)
Baseri, M., Radmand, F., et al. (2020) [13]	Wrong study design (Review)
Rahmati, M., Silva, E. A., et al. (2020) [14]	Wrong study design (Review)
Bandyopadhyay, A., Mitra, I., et al. (2023) [15]	Wrong study design (Review)
Mateu-Sanz, M., Fuenteslópez, C. V., et al. (2024) [16]	Wrong study design (Review)
La Monaca, G., Pranno, N., et al. (2023) [17]	Wrong study design (Scoping review)
Liu, Z., Liu, X., and Ramakrishna, S. (2021) [18]	Wrong study design (Review)
Kuchinka, J., Willems, C., et al. (2021) [19]	Wrong study design (Review)
Kligman, S., Ren, Z., et al. (2021) [20]	Wrong study design (Review)
Wang, Z., Wang, J., et al. (2023) [21]	Wrong study design (Review)
Vermeulen, S., Birgani, Z. T., and Habibovic, P. (2022) [22]	Wrong study design (Review)
Zhang, C., Zhang, T., et al. (2021) [23]	Wrong study design (Review)
Khaohoen, A., Sornsuwan, T., et al. (2023) [24]	Wrong study design (Narrative review)
Jose, E. P., Paul, P., and Reche, A. (2023) [25]	Wrong study design (Review)
Hossain, N., Mobarak, M. H., et al. (2023) [26]	Wrong study design (Review)
Guo, T., Gulati, K., et al. (2021) [27]	Wrong study design (Review)
Gul, S. S., Abdulkareem, A. A., et al. (2020) [28]	Wrong study design (Systematic review)
Zhou, Y., and Liu, Z. (2023) [29]	Wrong study design (Review)
Lumbikananda, S., Srithanyarat, S. S., et al. (2024) [30]	Wrong study design (Scoping review)
Delucchi, F., Canepa, C., et al. (2023) [31]	Wrong study design (Systematic review)
Amengual-Penafiel, L., Córdova, L. A., et al. (2021) [32]	Wrong study design (Review)
Choukroun, E., Parnot, M., et al. (2024) [33]	Wrong study design (Narrative review)
Lafuente-Ibáñez de Mendoza, I., et al. (2022) [34]	Wrong study design (Systematic review and meta-analysis)
Albrektsson, T., Tengvall, P., et al. (2023) [35]	Wrong study design (Review)
La Monaca, G., Pranno, N., et al. (2025) [36]	Wrong study design (Systematic review and meta-analysis)
Liu, Y., Rath, B., et al. (2020) [37]	Wrong study design (Systematic review)
Al-Zubaidi, S. M., Madfa, A. A., et al. (2020) [38]	Wrong study design (Review)
Saran, R., Ginjupalli, K., et al. (2023) [39]	Wrong study design (Review)
Shayeb, M. A., Elfadil, S., et al. (2024) [40]	Wrong study design (Systematic review and meta-analysis)
Wu, Y., Wan, K., et al. (2025) [41]	Wrong study design (Review)
Łosiewicz, B., Osak, P., et al. (2025) [42]	Wrong study design (Review)
Schmalz, G., Hickel, R., et al. (2023) [43]	Wrong publication type (Policy statement)
Gavinho, S. R., Pádua, A. S., et al. (2022) [44]	Outcome not aligned with PICO criteria (focus on antibacterial properties)
Luo, X., Niu, J., et al. (2023) [45]	Wrong study design (Review)
Mukherjee, C., Varghese, D., et al. (2023) [46]	Wrong study design (Review)
Teulé-Trull, M., Altuna, P., et al. (2025) [47]	Wrong study design (Systematic review)
Tao, Y., Nishio Ayre, W., et al. (2025) [48]	Wrong study design (Review)
Donos, N., Akcali, A., et al. (2023) [49]	Wrong study design (Review)
Miron, R. J., Bohner, M., et al. (2024) [50]	Wrong study design (Review)
Vaidya, R. Y., Aparna, I., et al. (2024) [51]	Wrong study design (Scoping review)
Wen, X., Liu, Y., et al. (2023) [52]	Wrong study design (Review)
Ma, Y., Wang, S., et al. (2023) [53]	Wrong study design (Review)
Li, X., Wang, Y., et al. (2023) [54]	Wrong study design (Systematic review)
Hakim, L. K., Yari, A., et al. (2024) [55]	Wrong study design (Review)
Shi, R., Zhu, Y., et al. (2024) [56]	Wrong study design (Review)
Emam, S. M., and Moussa, N. (2024) [57]	Wrong study design (Narrative review)
Tuikampee, S., Chaijareenont, P., et al. (2024) [58]	Wrong study design (Narrative review)
Jagannathan, C., Waddington, R., and Nishio Ayre, W. (2024) [59]	Wrong study design (Review)
Perkins, R. S., Singh, R., et al. (2023) [60]	Wrong study design (Review)
Liao, C., Liang, S., et al. (2022) [61]	Wrong study design (Review)
Kandaswamy, E., Harsha, M., and Joshi, V. M. (2024) [62]	Wrong study design (Review)
Jongrungsomran, S., Pissuwan, D., et al. (2024) [63]	Wrong study design (Narrative review)
Mahmood, A., Maher, N., et al. (2024) [64]	Wrong study design (Review)
Zhang, Z., Song, J., et al. (2023) [65]	Population not aligned with PICO criteria (periodontitis model)
Berkün, O., Fındık, Y., et al. (2022) [66]	Population not aligned with PICO criteria (maxillary expansion)
Lv, B., Wu, J., et al. (2022) [67]	Wrong study design (Review)
Mesa-Restrepo, A., Byers, E., et al. (2024) [68]	Wrong study design (Review)
Sharifianjazi, F., Khaksar, S., et al. (2022) [69]	Wrong study design (Review)
Xie, G., Huang, C., et al. (2024) [70]	Wrong study design (Review)
Huang, X., Li, Y., et al. (2023) [71]	Wrong study design (Review)
Jia, B., Zhang, B., et al. (2024) [72]	Wrong study design (Review)
Schieffer, L., Manzl, C., et al. (2022) [73]	Wrong study design (Review)
Addissouky, T. A., El Sayed, I. E. T., et al. (2024) [74]	Wrong study design (Review)
Wang, T., Liu, X., et al. (2024) [75]	Wrong study design (Review)
Pan, C., Hao, X., et al. (2024) [76]	Wrong study design (Review)
Zhang, H., Wu, Z., et al. (2025) [77]	Wrong study design (Review)
Zhang, X. e., Zhou, W., and Xi, W. (2024) [78]	Wrong study design (Review)
Zhao, Q.-m., Xu, G.-h., et al. (2020) [79]	Outcome not aligned with PICO criteria (focus on Wnt/β-catenin pathway)
Zhang, J., Bai, H., et al. (2023) [80]	Wrong study design (Review)
Abd Rashed, A., Misnan, N. M., and Nawi, M. N. M. (2023) [81]	Wrong study design (Review)
Li, M., Zhao, Z., and Yi, J. (2024) [82]	Wrong study design (Review)
Zieniewska, I., Maciejczyk, M., and Zalewska, A. (2020) [83]	Wrong study design (Review)
Abedi, N., Sajadi-Javan, Z. S., et al. (2023) [84]	Wrong study design (Narrative review)
Kumar, A., Mahendra, J., et al. (2021) [85]	Population not aligned with PICO criteria (periodontitis patients)
Wang, J., Li, W., et al. (2023) [86]	Outcome not aligned with PICO criteria (focus on ERK1/2 pathway)
Liu, C., Tan, D., et al. (2022) [87]	Wrong study design (Review)
Ni, D. (2024) [88]	Wrong study design (Review)
Bjelić, D., and Finšgar, M. (2021) [89]	Wrong study design (Review)
Wang, L., Luo, Q., et al. (2021) [90]	Population not aligned with PICO criteria (gingival fibroblasts)
Jin, S., Yu, Y., et al. (2024) [91]	Wrong study design (Review)
Yang, Y., Lin, Y., et al. (2022) [92]	Population not aligned with PICO criteria (dendritic cells)
Refai, A. K., and Cochran, D. L. (2020) [93]	Wrong study design (Review)
Albrektsson, T., Tengvall, P., et al. (2022) [94]	Wrong study design (Review)
van Oirschot, B. A. J. A., Zhang, Y., et al. (2022) [95]	Wrong study design (Review)
Memenga-Nicksch, S., et al. (2025) [96]	Wrong study design (Systematic review and meta-analysis)
Wu, B., Tang, Y., et al. (2022) [97]	Wrong study design (Review)
Accioni, F., Vázquez, J., et al. (2022) [98]	Wrong study design (Review)
Takefuji, Y. (2025) [99]	Wrong study design (Review)
Seki, K., Ikeda, T., et al. (2022) [100]	Outcome not aligned with PICO criteria (focus on personality types)
